# Supplementary material for: Application of the Two-Dimensional Entropy Measures in the Infrared Thermography-Based Detection of Rider: Horse Bodyweight Ratio in Horseback Riding
Source: Sensors (Basel). 2022 Aug 13;22(16):6052. doi: 10.3390/s22166052 (PMC9414866; doi:10.3390/s22166052)
Supplement: Supplementary file 1 [file sensors-22-06052-s001.zip]

Archive with 1 entries (1 files):
- sensors-1857631-supplementary.pdf
